# Supplementary material for: WormCNN-Assisted Establishment and Analysis of Glycation Stress Models in C. elegans: Insights into Disease and Healthy Aging
Source: Int J Mol Sci. 2024 Sep 6;25(17):9675. doi: 10.3390/ijms25179675 (PMC11395114; doi:10.3390/ijms25179675)
Supplement: Supplementary file 1 [file ijms-25-09675-s001.zip]

Archive with 6 entries (6 files):
- Supplymentary_table_1(1).xlsx
- Supplymentary_table_2.xlsx
- Supplymentary_table_3.xlsx
- Supplymentary_table_4.xlsx
- Supplymentary_table_5.xlsx
- Supplymentary_table_6.xlsx
