# Supplementary material for: WormCNN-Assisted Establishment and Analysis of Glycation Stress Models in C. elegans: Insights into Disease and Healthy Aging
Source: Int J Mol Sci. 2024 Sep 6;25(17):9675. doi: 10.3390/ijms25179675 (PMC11395114; doi:10.3390/ijms25179675)
Supplement: Supplementary file 1 [file ijms-25-09675-s001.zip › Supplymentary_table_1(1).xlsx]

## Sheet: Sheet1
No.	lifespan
1	22	Supplymentary Table 1.The lifespan data for individual C. elegans nematodes in a 384-well plate. The column "No." refers to the identifier for each well containing a single nematode. The column "lifespan" indicates the survival duration of each nematode in days. The experiments were conducted by Dr. Bo Xian. Nematode cultivation was performed using standard liquid culture methods at 20°C. All cod…
2	23
3	27
4	38
5	11
6	14
7	13
8	23
9	23
10	16
11	24
12	16
13	24
14	28
15	21
16	37
18	20
19	20
20	48
21	27
22	28
23	23
24	17
25	31
26	48
27	24
28	12
29	20
30	28
31	14
32	15
33	23
34	43
35	25
36	23
37	25
38	24
39	24
40	16
41	23
42	18
43	16
44	13
45	19
46	16
47	21
48	21
49	38
50	21
51	21
52	32
53	22
54	18
55	55
56	32
57	23
58	33
59	27
60	26
61	20
62	18
63	20
64	27
65	18
66	20
67	25
70	24
71	16
72	21
73	20
74	16
75	21
76	22
77	26
78	30
79	26
80	45
81	23
82	21
83	13
84	20
85	21
86	12
87	22
88	22
89	20
90	21
91	48
92	26
93	15
94	55
95	36
96	27
97	22
98	31
101	27
102	24
103	30
104	27
105	20
106	26
107	29
108	23
109	19
110	18
111	26
112	22
113	40
114	27
115	25
116	16
117	23
118	27
119	22
120	22
121	21
122	25
123	23
124	16
125	18
126	20
127	22
128	19
132	27
133	20
134	20
135	15
136	20
137	25
138	28
139	21
140	18
142	40
143	12
144	19
145	18
146	23
147	21
148	27
149	25
150	18
151	18
152	27
153	31
154	19
155	18
156	23
157	17
158	28
160	15
162	19
163	22
164	25
165	13
167	26
168	21
169	21
170	24
171	14
172	30
173	27
174	17
175	21
176	24
177	19
179	27
180	27
181	18
182	18
183	26
184	18
185	14
186	21
187	24
188	31
189	26
190	22
191	27
192	22
193	39
194	24
195	16
196	43
197	31
198	30
199	32
200	21
201	15
202	17
203	20
204	26
205	15
206	18
207	31
208	30
209	19
210	20
211	25
212	25
213	39
214	27
215	24
216	26
217	16
218	14
219	21
220	32
221	21
222	32
223	21
224	15
225	17
226	16
227	26
228	11
229	25
230	15
231	21
232	11
234	21
235	22
236	24
237	18
238	21
239	24
240	20
241	29
242	24
243	46
244	28
245	25
246	27
247	24
248	20
249	25
250	24
251	43
252	28
253	16
254	21
255	22
256	14
257	27
258	35
259	27
260	20
261	11
262	17
263	45
264	22
265	27
266	14
267	23
268	29
269	34
270	27
271	34
272	30
273	20
274	20
275	19
276	48
277	17
278	36
279	32
281	24
283	31
284	20
285	20
286	14
287	22
291	19
292	25
293	21
294	31
295	12
296	28
297	35
298	29
299	27
300	33
301	19
303	30
304	23
305	31
306	55
307	18
308	21
309	20
310	55
311	50
312	43
313	28
314	26
315	26
316	25
317	14
318	27
320	24
321	18
322	20
323	21
324	20
325	23
326	14
327	33
328	20
329	33
330	36
331	35
332	24
333	31
334	47
335	46
336	25
338	16
339	21
340	25
342	19
343	21
344	19
345	26
346	20
347	26
348	24
349	23
350	20
351	18
352	36
354	17
355	18
356	16
357	16
358	20
359	44
360	25
361	38
362	23
363	34
364	23
365	28
366	46
367	40
368	30
369	27
370	19
371	36
373	34
374	21
375	21
377	18
378	26
379	31
380	27
381	32
382	30
383	13
384	36
