# Supplementary material for: WormCNN-Assisted Establishment and Analysis of Glycation Stress Models in C. elegans: Insights into Disease and Healthy Aging
Source: Int J Mol Sci. 2024 Sep 6;25(17):9675. doi: 10.3390/ijms25179675 (PMC11395114; doi:10.3390/ijms25179675)
Supplement: Supplementary file 1 [file ijms-25-09675-s001.zip › Supplymentary_table_2.xlsx]

## Sheet: Sheet1
CT	AGEs	D-Psicose
235.504	274.215	254.995	Supplementary Table 2. The autofluorescence levels in C. elegans under different treatments: Control (CT), AGEs fed, and AGEs plus 2% D-Psicose. The values represent relative fluorescence intensity, without specific units. Nematode cultivation was performed using standard liquid culture methods at 20°C. All code used and data in the study can be accessed at https://github.com/Marissapy/WormCNN.
247.41	325.875	229.181
257.233	323.157	250.405
230.3	362.836	246.357
252.211	320	288.398
293.467	294.153	281.726
251.415	279.763	286.858
252.6	321.697	290.956
265.88	328.167	249.758
229	280.057	246.894
