# Supplementary material for: WormCNN-Assisted Establishment and Analysis of Glycation Stress Models in C. elegans: Insights into Disease and Healthy Aging
Source: Int J Mol Sci. 2024 Sep 6;25(17):9675. doi: 10.3390/ijms25179675 (PMC11395114; doi:10.3390/ijms25179675)
Supplement: Supplementary file 1 [file ijms-25-09675-s001.zip › Supplymentary_table_3.xlsx]

## Sheet: Sheet1
CT	AGEs
20	20	Supplementary Table 3. The body bends per 20 seconds in C. elegans under different treatments: Control (CT) and AGEs fed. The values represent the number of body bends observed in each group. Nematode cultivation was performed using standard liquid culture methods at 20°C. All code used and data in the study can be accessed at https://github.com/Marissapy/WormCNN.
19	24
21	18
21	18
26	17
22	20
24	19
25	21
20	12
