# Supplementary material for: WormCNN-Assisted Establishment and Analysis of Glycation Stress Models in C. elegans: Insights into Disease and Healthy Aging
Source: Int J Mol Sci. 2024 Sep 6;25(17):9675. doi: 10.3390/ijms25179675 (PMC11395114; doi:10.3390/ijms25179675)
Supplement: Supplementary file 1 [file ijms-25-09675-s001.zip › Supplymentary_table_4.xlsx]

## Sheet: Sheet1
CT	AGEs	Supplementary Table 4. The worm width measurements in C. elegans under different treatments: Control (CT) and AGEs fed. The values represent relative measurements of worm width, without specific units. The experiments were conducted by Yan Pan and Zhihang Huang. Nematode cultivation was performed using standard liquid culture methods at 20°C. All code used and data in the study can be accessed at…
93.338	126.016
82.024	126.775
94.191	114.07
75.286	120.88
91.411	79.624
55.027	142.436
72.111	96
83.235	130.614
