# Supplementary material for: WormCNN-Assisted Establishment and Analysis of Glycation Stress Models in C. elegans: Insights into Disease and Healthy Aging
Source: Int J Mol Sci. 2024 Sep 6;25(17):9675. doi: 10.3390/ijms25179675 (PMC11395114; doi:10.3390/ijms25179675)
Supplement: Supplementary file 1 [file ijms-25-09675-s001.zip › Supplymentary_table_5.xlsx]

## Sheet: Sheet1
CT	AGEs
40	55
57	64
43	63
48	55
73	62
66	65
64	55
46	59
51	65	Supplementary Table 5. The pharyngeal pumping rates per 20 seconds in C. elegans under different treatments: Control (CT) and AGEs fed. The values represent the number of pharyngeal pumps observed in each group. The experiments were conducted by Yan Pan. Nematode cultivation was performed using standard liquid culture methods at 20°C. All code used and data in the study can be accessed at https:/…
65	70
46	63
59	69
62	68
59	40
41	67
57	51
42	66
48	62
74	56
66	63
63	66
46	56
52	60
65	66
45	71
59	64
61	70
60	66
