# Supplementary material for: WormCNN-Assisted Establishment and Analysis of Glycation Stress Models in C. elegans: Insights into Disease and Healthy Aging
Source: Int J Mol Sci. 2024 Sep 6;25(17):9675. doi: 10.3390/ijms25179675 (PMC11395114; doi:10.3390/ijms25179675)
Supplement: Supplementary file 1 [file ijms-25-09675-s001.zip › Supplymentary_table_6.xlsx]

## Sheet: Sheet1
Gene	F primer	R primer
actin	CGCCATCCTCCGTCTTGACTTG	GCTCAGCGGTGGTGGTGAAAG
gst-4	TTTGATGCTCGTGCTCTTGC	CCAAATGGAGTCGTTGGCTTC
mtl-1	GTGAGGAGGCCAGTGAGAAA	TTCCCTGGTGTTGATGGGTC
sod-2	GCTCTTCAGCCAGCTCTC	AGTATCCCAACCATCCCC
sod-3	ATTAAGCGCGACTTCGGTTCCC	TCCCCAGCCAGAGCCTTGAAC
ugt-44	GCACATTTTGGTATGCTCTGCT	CGGCAACAGAAGGGTCACAT
daf-2	TGGGAGCTACGGCAGGATGATG	GCACACGGTCCGAAACGATCAC
daf-16	CGGATACCGTACTCGTGATGAT	CCAAACAGCCACCCAAATCA
